# Supplementary material for: Synergistic Interactions Among Iron and Cobalt Atoms Within Bimetallic Molybdate@Carbon Paper Composite Create Bifunctional Nanoflower Electrocatalyst, Enhancing Efficiency for Overall Water Splitting in Alkaline Environment
Source: Molecules. 2025 Feb 12;30(4):844. doi: 10.3390/molecules30040844 (PMC11858107; doi:10.3390/molecules30040844)
Supplement: Supplementary file 1 [file molecules-30-00844-s001.zip]

Archive with 1 entries (1 files):
- molecules-3467805-supplementary.pdf
